# Supplementary material for: Blood biochemistry of olive ridley (Lepidochelys olivacea) sea turtles foraging in northern Sinaloa, Mexico
Source: PLoS One. 2018 Jul 25;13(7):e0199825. doi: 10.1371/journal.pone.0199825 (PMC6059397; doi:10.1371/journal.pone.0199825)
Supplement: S1 Supporting Information — (XLSX) [file pone.0199825.s001.xlsx]

## Sheet: Hoja1
Year	Capture method	Age	Sex	Weight (kg)	SCL (cm)	BCI	Total protein (g/dL)	Albumin (g/dL)	Globulin (g/dL)	Ratio A/G	Creatinine (mg/dL)	Totsl bilirubin (mg/dL)	BUN (mg/dL)	Glucose (mg/dL)	Cholesterol (mg/dL)	Triglycerides (mg/dL)	ALT (U/L)	AST (U/L)	ALKP (U/L)	CK (U/L)	GGT (U/L)	Amylase (U/L)	Calcium (mg/dL)	Phosphorus (mg/dL)	PCV (%)
2013	Rodeo	Adult	Female	38	64	1.44958	4.2	1.2	3	0.4	0.1	˂0.1	59	83	81	132	21	41	25	87	0	295	5.4	8.7
2013	Rodeo	Adult	Female	38	61.8	1.60997	4.5	1.1	3.4	0.32	0.3	˂0.1	48	117	85	359	20	47	31	2	0	194	0.3	8.6
2013	Rodeo	Adult	Female	36	61.2	1.57054	5.2	1.6	3.6	0.44	2.2	0.3	59	102	193	354	RI	146	45	16	0	322	4.6	13.3
2013	Rodeo	Adult	Female	31	60.2	1.42093	3.9	1.1	2.8	0.39	0.1	˂0.1	51	93	140	234	28	38	21	5	0	327	5.9	9	32
2013	Rodeo	Adult	Female	32	60.4	1.45224	4	0.9	3.1	0.29	0.7	˂0.1	70	79	123	223	36	RI	26	0	0	160	4.4	16.1	37
2014	Rodeo	Adult	Female	42	61.5	1.80561	5.3	1.5	3.8	0.39	0.1	0.3	57	105	˃950	359	23	59	48	53	0	463	1.9	˃16.1	38
2014	Rodeo	Adult	Female	38	63	1.51971	4.5	1.3	3.2	0.4	0.4	0.2	71	116	101	333	23	93	34	337	0	339	3.2	14.7	32
2014	Rodeo	Adult	Female	33	61	1.45387	3.5	1.9	1.6	1.18	0.1	1.4	127	117	109	362	41	RI	12	26	0	318	0.3	˃16.1	45
2014	Rodeo	Adult	Female	41	61.2	1.78867	4.3	1.4	2.9	0.48	1.4	0.5	102	132	256	320	73	80	24	4	0	0	4.4	˃16.1	48
2014	Rodeo	Adult	Female	40	63	1.5997	3.5	0.9	2.6	0.34	0.1	˂0.1	66	107	123	74	14	88	43	9	1	182	10.7	11.4	23
2014	Rodeo	Adult	Female	34	62.2	1.41289	2.8	0.7	2.1	0.33	0.2	˂0.1	56	113	79	129	˂10	30	29	0	0	191	7	10.5	27
2015	Net	Adult	Female	33	60	1.52778	3.4	1	2.4	0.41	0.2	<0.1	72	182	110	43	26	122	15	142	0	308	6.6	6.6	30
2015	Rodeo	Adult	Female	33	60	1.52778	3.6	1	2.6	0.384615	0.5	<0.1	64	142	59	130	27	291	37	1219	0	451	6	9.8	31
2015	Rodeo	Adult	Female	35	62.1	1.46148	3.6	0.9	2.7	0.333333	0.3	0.2	63	155	76	92	33	96	18	1537	0	416	7.2	8.7	27
2013	Rodeo	Adult	Male	29	61.7	1.23465	4.3	1.3	3	0.433333	0.2	˂0.1	57	125	106	327	˂10	58	45	0	0	194	1	13
2013	Rodeo	Adult	Male	33	60.5	1.49021	4.2	1.2	3	0.4	0.2	˂0.1	60	115	179	188	˂10	17	64	44	0	366	6.2	8.7
2013	Rodeo	Adult	Male	29	60.2	1.32926	4.3	1.1	3.2	0.34375	0	˂0.1	46	77	103	191	32	37	25	4	0	325	6.8	7.4	35
2013	Rodeo	Adult	Male	32	60.8	1.42377	4.5	1.1	3.4	0.323529	0.1	˂0.1	44	62	84	184	45	68	23	127	0	280	1.6	8.5	40
2013	Rodeo	Adult	Male	34	61.3	1.47604	4.2	1	3.2	0.3125	0.1	˂0.1	44	111	106	200	33	39	23	115	0	308	4.2	7.1	34
2014	Rodeo	Adult	Male	42	64	1.60217	4.4	1.1	3.3	0.333333	0.1	0.2	84	98	116	360	39	86	54	14	0	245	0.3	11.3	35
2014	Rodeo	Adult	Male	35	61.5	1.50467	5.2	1.4	3.8	0.368421	0.1	˂0.1	67	139	112	326	27	50	34	23	0	413	2.3	13.1	32
2014	Rodeo	Adult	Male	36	62	1.51052	5.9	2	3.9	0.512821	0.5	2	127	111	75	365	18	126	˂10	52	0	255	0	˃16.1	44
2014	Rodeo	Adult	Male	34	60.8	1.51275	3.9	1.6	2.3	0.695652	0.1	3	48	136	96	175	˂10	55	˂10	250	0	321	4.4	14.4	23
2014	Rodeo	Adult	Male	34	61.2	1.48329	4.5	1.4	3.1	0.451613	0.6	1.1	88	110	67	375	35	132	19	786	0	269	0.3	˃16.1	52
2014	Rodeo	Adult	Male	29	60	1.34259	3.2	0.9	2.3	0.391304	0.3	˂0.1	59	110	39	66	15	33		169	0	291	8	7	31
2015	Net	Adult	Male	34	64	1.297	4.3	1.1	3.2	0.34375	0.3	<0.1	70	161	117	164	˂10	91	22	489	0	416	7	8.6	37
2015	Net	Adult	Male	37	64	1.41144	4	1.1	2.9	0.37931	0.3	<0.1	63	131	162	114	˂10	346	32	875	0	469	5.6	8.4	33
2015	Rodeo	Adult	Male	37	63.9	1.41807	3.6	0.9	2.7	0.333333	0.5	˂0.1	64	155	56	145	14	150	41	RI	0	279	2.4	11.9	30
2015	Rodeo	Adult	Male	30	60.1	1.38197	3.3	1.1	2.2	0.5	0.1	0.4	59	149	64	155	30	392	22	>2036	0	457	2	˃16.1	27
2015	Rodeo	Adult	Male	41	65.8	1.43915	4.1	1.2	2.9	0.413793	0.5	0.1	70	187	91	183	31	357	45	RI	0	331	1.9	12.9	33
2015	Rodeo	Adult	Male	32	62	1.34269	4.4	1.1	3.3	0.333333	0.3	<0.1	60	202	121	131	12	342	39	RI	0	525	8.5	10.4	19
2013	Rodeo	Subadult	Undefined	33	59	1.60679	5.2	1.5	3.7	0.405405	0.2	0.5	58	85	171	373	˂10	28	15	3	0	374	1.4	14.7
2013	Rodeo	Subadult	Undefined	29	57.5	1.52544	4.1	1.1	3	0.366667	0.1	˂0.1	62	124	134	200	˂10	30	39	122	0	380	7.8	7.7
2013	Rodeo	Subadult	Undefined	26	57.3	1.382	3.9	1.1	2.8	0.392857	0.2	˂0.1	47	87	117	278	25	127	51	52	0	265	1.3	10.3	29
2013	Rodeo	Subadult	Undefined	32	58.5	1.59839	4.5	0.9	3.6	0.25	0.1	0.2	59	67	44	285	32	117	15	7	0	89	0.1	9.2
2014	Rodeo	Subadult	Undefined	30	58.5	1.49849	3.8	0.8	3	0.266667	0.1	˂0.1	63	127	78	199	˂10	40	126	0	0	306	7.1	9.4	27
2014	Rodeo	Subadult	Undefined	37	59.1	1.79242	3	0.6	2.4	0.25	0.4	˂0.1	65	113	52	143	˂10	49	33	0	0	247	6.8	11.4	20
2014	Rodeo	Subadult	Undefined	32	58.9	1.56604	3.6	0.8	2.8	0.285714	1.9	˂0.1	66	169	87	144	15	368	120	5	0	217	8.3	6.9	17
2014	Rodeo	Subadult	Undefined	32	59.2	1.54236	3.4	1.1	2.3	0.478261	0.2	0.3	78	131	121	105	13	47	22	104	0	46	5.7	11.2
2014	Rodeo	Subadult	Undefined	33	59.8	1.54316	3.4	0.8	2.6	0.307692	0.3	˂0.1	74	113	94	168	14	50	59	0	0	230	8.5	8.3	25
2014	Rodeo	Subadult	Undefined	31	57.6	1.62216	4	1	3	0.333333	0.4	˂0.1	68	121	78	178	12	43	94	451	0	215	7.3	10.1	30
2015	Rodeo	Subadult	Undefined	33	59.1	1.59864	3.4	1	2.4	0.416667	0.4	<0.1	54	80	74	120	32	284	24	RI	0	473	3.9	10.1	26
2015	Rodeo	Subadult	Undefined	28	59.7	1.31594	3.7	0.7	3	0.233333	0.5	<0.1	59	96	33	83	18	211	18	RI	0	287	4.6	10.5	20
2013	Rodeo	Subadult	Undefined	23	51.7	1.66439	4	1	3	0.333333	0.2	˂0.1	51	112	127	140	15	27	54	51	0	133	5.4	6.9
2013	Rodeo	Subadult	Undefined	22	52.5	1.52035	4.1	1	3.1	0.322581	0.1	˂0.1	48	99	83	269	25	52	33	106	0	215	1.5	9.3
2014	Rodeo	Subadult	Undefined	24	53.5	1.56729	3.6	0.8	2.8	0.285714	1.9	˂0.1	66	169	87	144	15	368	120	5	0	217	8.3	6.9	17
2014	Rodeo	Subadult	Undefined	27	51.1	2.02349	3	0.6	2.4	0.25	0.2	˂0.1	66	70	62	166	˂10	75	58	0	0	277	6.4	7.9	28
2014	Rodeo	Subadult	Undefined	19	53.1	1.26902	4.4	1.2	3.2	0.375	0.3	˂0.1	49	224	126	65	˂10	51	33	RI	0	252	3.5	9.9	32
2015	Net	Subadult	Undefined	17	50.5	1.32	3.7	0.9	2.8	0.321429	0.3	<0.1	65	134	132	96	26	196	36	976	0	388	7.8	7.3	20
2015	Rodeo	Subadult	Undefined	26	53.1	1.73656	3.1	0.7	2.4	0.291667	0.1	<0.1	57	148	118	63	40	377	34	603	0	288	5.7	8.5	20
2013	Rodeo	Subadult	Undefined	31	58	1.58883	4.7	1.2	3.5	0.342857	0.1	˂0.1	61	78	131	184	21	26	25	59	0	363	4.1	6.5
2014	Rodeo	Subadult	Undefined	25	55.5	1.46238	4.1	0.8	3.3	0.242424	0.2	˂0.1	60	121	89	323	24	112	54	3	0	252	1.2	12.5	34
2014	Rodeo	Subadult	Undefined	33	59.3	1.58252	3.6	0.8	2.8	0.285714	0.2	˂0.1	61	122	46	342	33	113	23	6	0	256	0.4	12.2	29
2015	Net	Subadult	Undefined	30	59.2	1.44596	4.3	1.2	3.1	0.387097	0.5	<0.1	76	177	151	148	39	402	30	697	0	370	9.8	7.3	32
2015	Net	Subadult	Undefined	27	58.5	1.34864	4.1	1	3.1	0.322581	0.2	<0.1	69	151	115	93	˂10	207	40	RI	0	385	8.2	7.3	35
2015	Rodeo	Subadult	Undefined	29	58	1.48633	5.2	1.5	3.7	0.405405	0.4	0.6	60	116	84	244	<10	337	38	1205	0	405	3.6	12.6	21
2015	Rodeo	Subadult	Undefined	29	58.8	1.42648	3.4	0.9	2.5	0.36	0.6	<0.1	65	170	66	91	14	195	60	846	0	299	5.2	8.9	27
2015	Rodeo	Subadult	Undefined	30	59.7	1.40993	3	0.7	2.3	0.304348	0.3	<0.1	54	110	47	96	28	157	43	102	0	245	4.7	8.1	20
2015	Rodeo	Subadult	Undefined	25	59.7	1.17494	2.7	0.6	2.1	0.285714	0.5	<0.1	19	68	54	94	29	81	16	101	0	94	6.6	9.4	23
2015	Rodeo	Subadult	Undefined	33	59.3	1.58252	3.5	0.8	2.7	0.296296	0.3	<0.1	46	157	74	83	14	287	37	864	0	355	5.1	7.5	24
